# Supplementary material for: Prediction of hepatitis E using machine learning models
Source: PLoS One. 2020 Sep 17;15(9):e0237750. doi: 10.1371/journal.pone.0237750 (PMC7497991; doi:10.1371/journal.pone.0237750)
Supplement: S1 Data — (XLSX) [file pone.0237750.s001.xlsx]

## Sheet: Sheet1
S1 is normalized data of hepatitis E incidince.
2005-01-01	0.699909
2005-02-01	0.850106
2005-03-01	1
2005-04-01	0.600181
2005-05-01	0.650045
2005-06-01	0.10003
2005-07-01	0.249924
2005-08-01	0.249924
2005-09-01	0.249924
2005-10-01	0.400121
2005-11-01	0.149894
2005-12-01	0.10003
2006-01-01	0.447869
2006-02-01	0.497431
2006-03-01	0.547295
2006-04-01	0.447869
2006-05-01	0.199154
2006-06-01	0.447869
2006-07-01	0.447869
2006-08-01	0.497431
2006-09-01	0.199154
2006-10-01	0.199154
2006-11-01	0.0994258
2006-12-01	0.447869
2007-01-01	0.692656
2007-02-01	0.593835
2007-03-01	0.39589
2007-04-01	0.296766
2007-05-01	0.346328
2007-06-01	0.39589
2007-07-01	0.494711
2007-08-01	0.593835
2007-09-01	0.346328
2007-10-01	0.247507
2007-11-01	0.296766
2007-12-01	0.197945
2008-01-01	0.492596
2008-02-01	0.541856
2008-03-01	0.591115
2008-04-01	0.492596
2008-05-01	0.295558
2008-06-01	0.443336
2008-07-01	0.344817
2008-08-01	0.344817
2008-09-01	0
2008-10-01	0.295558
2008-11-01	0.344817
2008-12-01	0.246298
2009-01-01	0.490783
2009-02-01	0.589
2009-03-01	0.687217
2009-04-01	0.687217
2009-05-01	0.589
2009-06-01	0.294651
2009-07-01	0.245391
2009-08-01	0.098217
2009-09-01	0.147174
2009-10-01	0.098217
2009-11-01	0.343608
2009-12-01	0.196434
2010-01-01	0.244787
2010-02-01	0.538229
2010-03-01	0.636144
2010-04-01	0.538229
2010-05-01	0.685101
2010-06-01	0.293744
2010-07-01	0.293744
2010-08-01	0.440314
2010-09-01	0.489272
2010-10-01	0.146872
2010-11-01	0.391357
2010-12-01	0.244787
2011-01-01	0.266244
2011-02-01	0.443639
2011-03-01	0.975824
2011-04-01	0.487761
2011-05-01	0.132971
2011-06-01	0.310366
2011-07-01	0.132971
2011-08-01	0.443639
2011-09-01	0.310366
2011-10-01	0.399214
2011-11-01	0.310366
2011-12-01	0.177395
2012-01-01	0.307344
2012-02-01	0.394983
2012-03-01	0.394983
2012-04-01	0.394983
2012-05-01	0.307344
2012-06-01	0.131762
2012-07-01	0
2012-08-01	0.219402
2012-09-01	0.175582
2012-10-01	0.0876398
2012-11-01	0.307344
2012-12-01	0.307344
2013-01-01	0.348141
2013-02-01	0.304624
2013-03-01	0.304624
2013-04-01	0.348141
2013-05-01	0.217588
2013-06-01	0.261106
2013-07-01	0.261106
2013-08-01	0.130553
2013-09-01	0.391659
2013-10-01	0.0435177
2013-11-01	0.522212
2013-12-01	0.130553
2014-01-01	0.603506
2014-02-01	0.258688
2014-03-01	0.344817
2014-04-01	0.431248
2014-05-01	0.0861287
2014-06-01	0.258688
2014-07-01	0.258688
2014-08-01	0.388033
2014-09-01	0.215473
2014-10-01	0.0432155
2014-11-01	0.0432155
2014-12-01	0.129344
2015-01-01	0.300091
2015-02-01	0.12874
2015-03-01	0.428528
2015-04-01	0.343004
2015-05-01	0.343004
2015-06-01	0.0858265
2015-07-01	0.300091
2015-08-01	0.12874
2015-09-01	0.12874
2015-10-01	0.0429133
2015-11-01	0
2015-12-01	0.300091
2016-01-01	0.211846
2016-02-01	0.211846
2016-03-01	0.296464
2016-04-01	0.169538
2016-05-01	0.169538
2016-06-01	0.381384
2016-07-01	0.127229
2016-08-01	0.339075
2016-09-01	0.254155
2016-10-01	0.169538
2016-11-01	0.127229
2016-12-01	0.0846177
2017-01-01	0.292536
2017-02-01	0.250831
2017-03-01	0.50136
2017-04-01	0.16712
2017-05-01	0.0837111
2017-06-01	0.0837111
2017-07-01	0.292536
2017-08-01	0.16712
2017-09-01	0.208824
2017-10-01	0.250831
2017-11-01	0.208824
2017-12-01	0.250831
