# Supplementary material for: Prediction of hepatitis E using machine learning models
Source: PLoS One. 2020 Sep 17;15(9):e0237750. doi: 10.1371/journal.pone.0237750 (PMC7497991; doi:10.1371/journal.pone.0237750)
Supplement: S2 Data — (XLSX) [file pone.0237750.s002.xlsx]

## Sheet: Sheet1
S2 is normalized data of hepatitis E cases.
2005-01-01	0.283784
2005-02-01	0.427928
2005-03-01	0.689189
2005-04-01	0.635135
2005-05-01	0.324324
2005-06-01	0.243243
2005-07-01	0.121622
2005-08-01	0.148649
2005-09-01	0.0855856
2005-10-01	0.0990991
2005-11-01	0.0900901
2005-12-01	0.117117
2006-01-01	0.364865
2006-02-01	0.405405
2006-03-01	0.720721
2006-04-01	0.495495
2006-05-01	0.454955
2006-06-01	0.310811
2006-07-01	0.175676
2006-08-01	0.207207
2006-09-01	0.148649
2006-10-01	0.130631
2006-11-01	0.144144
2006-12-01	0.22973
2007-01-01	0.387387
2007-02-01	0.427928
2007-03-01	0.5
2007-04-01	0.405405
2007-05-01	0.40991
2007-06-01	0.189189
2007-07-01	0.27027
2007-08-01	0.216216
2007-09-01	0.135135
2007-10-01	0.126126
2007-11-01	0.202703
2007-12-01	0.18018
2008-01-01	0.297297
2008-02-01	0.310811
2008-03-01	0.522523
2008-04-01	0.423423
2008-05-01	0.301802
2008-06-01	0.247748
2008-07-01	0.0900901
2008-08-01	0.148649
2008-09-01	0
2008-10-01	0.0990991
2008-11-01	0.130631
2008-12-01	0.0990991
2009-01-01	0.441441
2009-02-01	0.459459
2009-03-01	0.59009
2009-04-01	0.468468
2009-05-01	0.45045
2009-06-01	0.279279
2009-07-01	0.252252
2009-08-01	0.297297
2009-09-01	0.261261
2009-10-01	0.247748
2009-11-01	0.157658
2009-12-01	0.297297
2010-01-01	0.545045
2010-02-01	0.617117
2010-03-01	0.666667
2010-04-01	0.648649
2010-05-01	0.432432
2010-06-01	0.31982
2010-07-01	0.171171
2010-08-01	0.216216
2010-09-01	0.261261
2010-10-01	0.135135
2010-11-01	0.328829
2010-12-01	0.315315
2011-01-01	0.468468
2011-02-01	0.527027
2011-03-01	1
2011-04-01	0.657658
2011-05-01	0.436937
2011-06-01	0.328829
2011-07-01	0.333333
2011-08-01	0.355856
2011-09-01	0.31982
2011-10-01	0.252252
2011-11-01	0.283784
2011-12-01	0.279279
2012-01-01	0.378378
2012-02-01	0.612613
2012-03-01	0.833333
2012-04-01	0.445946
2012-05-01	0.373874
2012-06-01	0.27027
2012-07-01	0.234234
2012-08-01	0.337838
2012-09-01	0.315315
2012-10-01	0.256757
2012-11-01	0.31982
2012-12-01	0.463964
2013-01-01	0.810811
2013-02-01	0.824324
2013-03-01	0.855856
2013-04-01	0.68018
2013-05-01	0.513514
2013-06-01	0.292793
2013-07-01	0.418919
2013-08-01	0.427928
2013-09-01	0.238739
2013-10-01	0.292793
2013-11-01	0.418919
2013-12-01	0.315315
2014-01-01	0.747748
2014-02-01	0.653153
2014-03-01	0.77027
2014-04-01	0.472973
2014-05-01	0.382883
2014-06-01	0.211712
2014-07-01	0.310811
2014-08-01	0.382883
2014-09-01	0.207207
2014-10-01	0.256757
2014-11-01	0.220721
2014-12-01	0.328829
2015-01-01	0.558559
2015-02-01	0.391892
2015-03-01	0.666667
2015-04-01	0.518018
2015-05-01	0.396396
2015-06-01	0.265766
2015-07-01	0.315315
2015-08-01	0.346847
2015-09-01	0.162162
2015-10-01	0.175676
2015-11-01	0.193694
2015-12-01	0.22973
2016-01-01	0.333333
2016-02-01	0.45045
2016-03-01	0.518018
2016-04-01	0.423423
2016-05-01	0.315315
2016-06-01	0.238739
2016-07-01	0.184685
2016-08-01	0.292793
2016-09-01	0.225225
2016-10-01	0.0990991
2016-11-01	0.265766
2016-12-01	0.256757
2017-01-01	0.369369
2017-02-01	0.5
2017-03-01	0.540541
2017-04-01	0.355856
2017-05-01	0.310811
2017-06-01	0.324324
2017-07-01	0.288288
2017-08-01	0.364865
2017-09-01	0.211712
2017-10-01	0.166667
2017-11-01	0.27027
2017-12-01	0.324324
